# Supplementary material for: Transcriptional Regulation of Amino Acid Transport in Glioblastoma Multiforme
Source: Cancers (Basel). 2021 Dec 7;13(24):6169. doi: 10.3390/cancers13246169 (PMC8699180; doi:10.3390/cancers13246169)
Supplement: Supplementary file 1 [file cancers-13-06169-s001.zip]

Archive with 1 entries (1 files):
- cancers-1479099-supplementary.pdf
